# Supplementary material for: Synthesis of New Thiourea-Metal Complexes with Promising Anticancer Properties
Source: Molecules. 2021 Nov 16;26(22):6891. doi: 10.3390/molecules26226891 (PMC8619901; doi:10.3390/molecules26226891)
Supplement: Supplementary file 1 [file molecules-26-06891-s001.zip]

Archive with 1 entries (1 files):
- molecules-1454717-supplementary.pdf
